# Supplementary material for: Side- and Disease-Dependent Changes in Human Aortic Valve Cell Population and Transcriptomic Heterogeneity Determined by Single-Cell RNA Sequencing
Source: Genes (Basel). 2024 Dec 19;15(12):1623. doi: 10.3390/genes15121623 (PMC11675841; doi:10.3390/genes15121623)
Supplement: Supplementary file 1 [file genes-15-01623-s001.zip]

Archive with 1 entries (1 files):
- genes-3356920-supplementary-update.pdf
